# Supplementary material for: Aucubin Attenuates Liver Ischemia-Reperfusion Injury by Inhibiting the HMGB1/TLR-4/NF-κB Signaling Pathway, Oxidative Stress, and Apoptosis
Source: Front Pharmacol. 2020 Sep 8;11:544124. doi: 10.3389/fphar.2020.544124 (PMC7506056; doi:10.3389/fphar.2020.544124)
Supplement: Supplementary file 1 [file DataSheet_1.xlsx]

## Sheet: HMGB1
HMGB1(2019-10-16)
Sham	AU-M	IRI
1.00967	0.80575	1.51872
0.855062	1.06465	1.9856
0.766135	1.25545	1.64934
1.10025	1.29232	1.74271
0.877024	1.44103	2.22513
0.819207	1.07698	2.37616
0.869651	0.679176	1.45705
0.882521	1.30766	2.22739

## Sheet: TLR4
TLR4(2019-10-11)
Sham	AU-M	IRI
0.550957	0.534842	1.367
1.08562	1.19437	1.90494
0.576441	0.775886	1.23206
1.24547	1.0978	1.36568
0.505799	0.733449	1.99942
0.787774	1.03399	1.56137
0.962716	0.649161	1.91172
1.05217	1.00928	1.42613

## Sheet: RAGE
RAGE(2019-11-4)
Sham	AU-M	IRI
0.907908	0.892583	1.27757
0.76646	1.14509	1.15672
0.698143	0.819204	1.35884
0.708213	0.800055	1.34576
0.780448	0.853376	1.25505
0.753301	1.08413	1.3131
0.775352	0.77468	1.59499
0.660045	0.750669	1.21089

## Sheet: IRF-1
IRF-1(2019-10-24)
Sham	AU-M	IRI
1.0958	1.13807	1.18088
1.1244	1.39895	1.41573
1.39306	1.24812	1.55919
0.911969	1.13247	1.50518
1.3105	1.22138	1.46692
1.37448	1.25401	1.30713
1.2434	1.37013	1.86742
1.02241	1.25351	1.36231

## Sheet: P65
P-65(2019-10-16)
Sham	AU-M	IRI
0.677109	1.37553	1.32956
0.75453	1.28437	1.58799
0.548778	1.46514	1.93179
1.07313	1.32005	1.93268
0.60672	1.51079	2.25953
0.880835	1.53313	1.77461
0.786732	0.829569	1.58136
0.942427	1.24018	2.76945

## Sheet: P-P65
P-P65(2019-10-18)
Sham	AU-M	IRI
1.0812	0.933471	1.18233
1.09629	1.02934	1.7998
0.706641	0.792384	1.49942
1.25075	1.037	1.91391
0.799764	1.0959	1.71188
0.975923	0.973295	1.33857
1.1128	1.18515	1.30668
1.21963	1.03318	1.43582

## Sheet: IKB-α
IKB-α（2019-10-29）
Sham	AU-M	IRI
1.20123	0.909847	0.687237
0.904155	1.12029	0.980831
1.24055	1.09829	0.584551
1.17472	1.06034	0.864537
1.19567	1.03259	1.08325
1.41862	1.07758	0.803937
1.14046	1.19302	0.89785
1.08943	0.971382	0.989987

## Sheet: P-IKB-α
P-IKB-α（2019-10-20）
Sham	AU-M	IRI
0.839072	0.972451	1.2488
1.06582	0.998228	1.25181
1.17104	1.05727	1.54965
1.05776	1.00975	1.37285
0.855553	1.20166	1.31376
0.995148	0.849644	1.2362
1.34887	0.971532	1.85931
0.871408	1.04873	1.875

## Sheet: PGC-1α
PGC-1α（2019-10-24）
Sham	AU-M	IRI
1.40675	1.09432	1.1727
1.27443	1.1435	0.92685
1.16704	1.1816	0.885565
1.14241	1.13793	0.86858
1.26599	1.42293	1.27798
1.12296	1.29403	0.83121
1.27091	1.17921	0.885379
1.28084	1.09587	1.21036

## Sheet: UCP2
UCP2（2019-10-22）
Sham	AU-M	IRI
1.32996	0.96207	0.948438
1.26707	1.14233	1.03129
1.60813	1.25792	0.937806
1.59864	1.1662	0.697476
1.56677	1.40487	1.0809
1.58375	1.50299	1.13328
1.42994	1.18145	1.12166
1.67075	1.49526	1.2389

[truncated: 2 more sheets: cleaved caspase-3, caspase-3]
